# Supplementary material for: Brain Magnetic Resonance Imaging Findings in Infantile Spasms
Source: Neurol Int. 2022 Mar 3;14(1):261–70. doi: 10.3390/neurolint14010021 (PMC8952776; doi:10.3390/neurolint14010021)
Supplement: Supplementary file 1 [file neurolint-14-00021-s001.zip]

Archive with 1 entries (1 files):
- neurolint-1563621-supplementary.pdf
